# Supplementary material for: 1H-NMR Metabolomics as a Tool for Winemaking Monitoring
Source: Molecules. 2021 Nov 9;26(22):6771. doi: 10.3390/molecules26226771 (PMC8621607; doi:10.3390/molecules26226771)
Supplement: Supplementary file 1 [file molecules-26-06771-s001.zip]

Archive with 1 entries (1 files):
- molecules-1440327-supplementary.pdf
